# Supplementary material for: Cause or consequence? Exploring authors' interpretations of correlations between fish body condition and parasite infection
Source: J Fish Biol. 2025 Apr 8;107(2):658–61. doi: 10.1111/jfb.70048 (PMC12360139; doi:10.1111/jfb.70048)
Supplement: Supplementary file 1 — Data S1. Supporting Information. [file JFB-107-658-s001.xlsx]

## Sheet: Variables
Variable	Explanation
ID	Unique ID for each study
Publications	Reference for the study (Authors, published year, journal name)
Study design	Study design (three levels: Field study, Experimental study, Aquaculture study)
Causality	Author's intepretation on the causality between host body condition and parasite infections
Category	Four categories based on author's intepretation (refer to main text)
Habitat	Habitat in which the host population was sampled (two levels: Freshwater, Marine environments

## Sheet: Data
ID	Publications	Study design	Causality	Category	Habitat
1	Lagrue & Poulin 2015 J. Fish Biol.	wild	cause	I	Freshwater
3	Östlund-Nilsson et al. 2005 Mar. Ecol. Prog. Ser.	wild	cause	I	Marine
4	Butterworth et al. 2008 Fish. Res.	wild	cause	I	Marine
10	Maceda-Veiga et al. 2016 PlosOne	wild	cause	I	Freshwater
13	Masson et al. 2014 Parasitology	wild	cause	I	Freshwater
14	Vanacker et al. 2012 Parasitology	wild	cause	I	Freshwater
23	Santos & Eiras 1995 Aquaculture	wild	cause	I	Marine
31	Zrncic et al. 2009 Helminthologia	wild	cause	I	Freshwater
32	Ondračková et al. 2018 J. Helminthol.	wild	cause	I	Freshwater
34	Forwood et al. 2012 Dis. Aquat. Org.	experiment	NA	NA	Marine
35	Kawanishi et al. 2019 Parasitol. Inter.	wild	cause	I	Marine
41	Thilakaratne et al. 2007 J. Fish Biol.	wild	cause	I	Freshwater
48	Hansen et al. 2006 Can. J. Zool.	experiment	NA	NA	Freshwater
58	de la Cruz et al. 2012 Asia Life Sci.	aquaculture	cause	I	Freshwater
59	Hansen & Stallsmith 2013 J. Freshw. Ecol.	wild	cause	I	Freshwater
61	Smrzlic et al. 2015 Parasitol. Inter.	wild	no discussion	IV	Freshwater
62	Perrot-Minnot et al. 2019 J. Helminthol.	wild	cause	I	Freshwater
63	Abdybekova et al. 2020 Helminthologia	wild	cause	I	Marine
76	Rabago-Castro et al. 2014 Acta Vet. Brno.	experiment	NA	NA	Freshwater
77	Rodriguez-Santiago et al. 2022 Helminthologia	wild	cause	I	Marine
82	Carrasson & Cribb 2014 Dis. Aquat. Org.	wild	cause	I	Marine
86	Cipriani et al. 2018 Fish. Res.	wild	cause	I	Marine
89	Rahkonen & Koski 1997 Dis. Aquat. Org.	wild	cause	I	Freshwater
98	Sellers et al. 2015 PlosOne	wild	cause	I	Marine
102	Hayward et al. 2010 Vet. Parasitol.	wild	both	III	Marine
105	Pascual et al. 2018 Fish. Res.	wild	cause	I	Marine
106	Marcogliese et al. 2001 Can. J. Zool.	wild	cause	I	Freshwater
110	Gomiero et al. 2012 Brazil. J. Biol.	wild	both	III	Freshwater
111	Paredes-Trujillo et al. 2021 Vet. Parasitol.	aquaculture	cause	I	Freshwater
118	Chagas et al. 2019 Bol. Inst. Pesca	aquaculture	cause	I	Freshwater
121	Galaviz-Silva et al. 2016 J. Helminthol.	wild	cause	I	Freshwater
122	Gilbert & Avenant-Oldewage 2016 Folia Parasitologica	wild	both	III	Freshwater
123	Neff & Cargnelli 2004 Env. Biol. Fish.	wild	cause	I	Freshwater
124	Tavares-Dias et al. 2008 Sci. J. Fisheries, Aquaculture and Limnology	aquaculture	cause	I	Freshwater
127	Velloso & Pereira 2010 Aquaculture	wild	cause	I	Marine
129	de Souza et al. 2019 Dis. Aquat. Org.	wild	cause	I	Marine
130	Silva et al. 2011 Braz. J. Biol.	wild	cause	I	Freshwater
131	Guidelli et al. 2011 Vet. Parasitol.	wild	cause	I	Freshwater
134	Ozer et al. 2016 J. Zool.	wild	cause	I	Marine
135	Khan et al. 1997 Can. J. Zool.	wild	cause	I	Marine
138	Saraiva et al. 2008 J Fish Biol.	wild	cause	I	Freshwater
141	Todd et al. 2006 Dis. Aquat. Org.	wild	both	III	Marine
142	Sanchez-Hernandez 2011 Bull. Eur. Ass. Fish Pathol.	wild	cause	I	Freshwater
143	Horbowy et al. 2006 Fish. Res.	wild	cause	I	Marine
146	Olivero-Verbel et al. 2012 Bull. Eur. Ass. Fish Pathol.	wild	cause	I	Marine
150	De Souza et al. 2018 Helminthologia	wild	cause	I	Freshwater
158	Jimenez-Sanchez et al. 2022 Russian J. Biol. Invasion.	wild	cause	I	Freshwater
159	Barson 2004 Onderstepoort J. Vet. Res.	wild	cause	I	Freshwater
161	Mehrdana et al. 2014 Vet. Parasitol.	wild	cause	I	Marine
163	Shirakashi et al. 2006 J. Fish Dis.	wild	cause	I	Marine
165	Dick et al. 2009 Parasite	wild	cause	I	Marine
166	Ryberg et al. 2020 Conserv. Physiol.	wild	both	III	Marine
167	Zago et al. 2013 Rev. Bras. Parasitol. Vet., Jaboticabal,	wild	cause	I	Freshwater
168	Fontana et al. 2012 Neotrop. Ichthyol.	wild	cause	I	Freshwater
169	Guagliardo et al. 2009 Helminthologica	wild	cause	I	Marine
170	Vigneshwaran et al. 2019 An Int. J. Mar. Sci.	wild	cause	I	Marine
171	Kaur et al. 2013 Ichthyological Communication	wild	cause	I	Freshwater
172	Lewisch et al. 2020 Dis. Aquat. Org.	wild	cause	I	Freshwater
174	Leonardos & Trilles 2003 Dis. Aquat. Org.	wild	cause	I	Marine
175	Martins et al. 2017 Dis. Aquat. Org.	wild	cause	I	Freshwater
180	Ali et al. 2022 Aquaculture	aquaculture	cause	I	Marine
181	Liu et al. 2022 Aquaculture	aquaculture	cause	I	Marine
183	Marwaha et al. 2019 Parasitol. Res.	experiment	NA	NA	Freshwater
188	George-Nascimento et al. 2020 Revista Chilena de Historia Natural	wild	cause	I	Freshwater
191	Barker et al. 2002 J. Fish Dis.	wild	cause	I	Marine
192	Fu et al. 2020 Int. J. Parasitol. Parasites & Wildl.	wild	no discussion	IV	Freshwater
195	Verbel et al. 2011 Vet. Parasitol.	wild	cause	I	Marine
197	Hoshino et al. 2014 Braz. J. Vet. Parasitol., Jaboticabal,	wild	cause	I	Freshwater
198	Welicky et al. 2018 Environ. Biol. Fish.	wild	cause	I	Marine
199	Vuic et al. 2022 Pathogens	wild	cause	I	Freshwater
205	Macchioni et al. 2021 Parasitol. Res.	wild	cause	I	Marine
208	Anaya-Rojas et al. 2016 J. Evol. Biol.	experiment	NA	NA	Freshwater
209	Hoffnagle et al. 2006 J. Aquat. Anim. Health	wild	cause	I	Freshwater
210	Msafiri et al. 2014 Aquat. Ecosyst. Health & Manag.	wild	cause	I	Freshwater
212	Zargar et al. 2012 Vet. Parasitol.	wild	cause	I	Freshwater
216	Mizuochi et al. 2021 Fish Pathol.	aquaculture	cause	I	Marine
219	Douda et al. 2017 Biol. Invasions	experiment	NA	NA	Freshwater
224	Tavares-Dias et al. 2014 Biosci. J. Uberlândia	wild	cause	I	Freshwater
225	Hasegawa et al. 2022 Parasitol. Inter.	wild	both	III	Freshwater
228	Welicky et al. 2017 Int. J. Parasitol: Parasites & Wildliefe	wild	cause	I	Freshwater
230	Oliveira et al. 2018 Helminthologica	wild	cause	I	Freshwater
231	Bakenhaster et al. 2014 Dis. Aquat. Org.	wild	cause	I	Marine
232	Lopez-Rodriguez et al. 2021 PeerJ	wild	cause	I	Freshwater
236	Ramos et al. 2014 J. Helminthol.	aquaculture	cause	I	Freshwater
237	Carvalho et al. 2020 Boletim do Instituto de pesca	wild	cause	I	Freshwater
242	Mutengu & Mhlanga 2018 Hindawi Scientifica	wild	cause	I	Freshwater
247	Pantoja et al. 2012 Rev. MVZ Córdoba	aquaculture	cause	I	Freshwater
250	Silva-Gomes et al. 2017 Lat. Am. J. Aquat. Res.	aquaculture	cause	I	Freshwater
253	Ceschini et al. 2010 Helminthologica	wild	cause	I	Freshwater
257	Ismen & Bingel 1999 Fish. Res.	wild	cause	I	Marine
266	Mo & Heuch 1998 ICES J. Mar. Sci.	wild	cause	I	Marine
270	Morales-Serna et al. 2011 J. Parasitol.	wild	cause	I	Marine
271	Kawanishi et al. 2016 Dis. Aquat. Org.	wild	cause	I	Marine
278	Paes et al. 2010 J Helminthol.	wild	cause	I	Freshwater
279	Manera & Dezfuli 2003 Dis. Aquat. Org.	aquaculture	cause	I	Marine
280	Ramos et al. 2016 Braz. J. Vet. Parasitol.	wild	cause	I	Freshwater
284	Morey & Arellano 2019 Aquaculture	aquaculture	cause	I	Freshwater
285	Bagamian et al. 2004 J. Fish Biol.	wild	cause	I	Freshwater
288	Marinho et al. 2013 Arq. Brans. Med. Vet. Zootec.	aquaculture	cause	I	Freshwater
291	Schram et al. 1998 ICES J. Mar. Sci.	wild	cause	I	Marine
295	Nagasawa et al. 1998 J. Mar. Syst.	aquaculture	cause	I	Freshwater
296	Correa et al. 2016 Dis. Aquat. Org.	wild	cause	I	Freshwater
298	Kuhn et al. 2013 Dis. Aquat. Org.	wild	cause	I	Marine
299	Moller et al. 1991 Dis. Aquat. Org.	wild	cause	I	Freshwater
302	Falkenberg et al. 2019 Aquat. Ecol.	wild	both	III	Marine
308	Oliveira & Tavares-Dias 2016 Braz. J. Vet. Parasitol.	wild	cause	I	Freshwater
309	Ogut & Uzun 2014 Aquacult. Res.	aquaculture	cause	I	Marine
310	Dawson et al. 1999 Dis. Aquat. Org.	experiment	NA	NA	Marine
314	Gerard et al. 2016 Hydrobiologia	wild	cause	I	Marine
315	Negreiros et al. 2021 Annal. Brazil. Acad. Sci.	aquaculture	cause	I	Freshwater
316	Costa et al. 2004 Acta Parasitologica	wild	no discussion	IV	Marine
323	Schaufler et al. 2008 Comp. Biochem. Physiol.	wild	cause	I	Freshwater
330	Negreiros & Tavares-Dias 2019 Acta Amazonica	aquaculture	cause	I	Freshwater
331	Pereira & Morey 2018 Acta Amazonica	aquaculture	cause	I	Freshwater
332	Dumbo et al. 2020 IJP: Parasit & Wildl.	wild	both	III	Freshwater
335	Brazova et al. 2021 Env. Pollut.	wild	cause	I	Freshwater
336	Cm et al. 2009 Braz. J. Biol.	wild	no discussion	IV	Freshwater
342	Francova & Ondrackova 2013 J. Fish Biol.	wild	cause	I	Freshwater
343	Barson et al. 2008 Afr. Zool.	wild	cause	I	Freshwater
345	Roubal et al. 1996 Mar. Freshw. Res.	aquaculture&wild	both	III	Marine
346	le Roux et al. 2011 Afr. Zool.	wild	cause	I	Freshwater
352	Fjelldal et al. 2022 ICES J. Mar. Sci.	experiment	NA	NA	Marine
353	Olivero-Verbel et al. 2005 J. Parasitol.	wild	no discussion	IV	Marine
354	Viozzi & Flores 2002 J. Wildl. Dis.	wild	cause	I	Freshwater
366	Olivero et al. 2013 Rev.MVZ Córdoba	wild	cause	I	Marine
369	Mbokane et al. 2015 Helminthologia	wild	cause	I	Freshwater
373	Radhakrishnan et al. 2010	wild	cause	I	Marine
383	Heins et al. 2019 Parasitology	wild	cause	I	Freshwater
384	Li et al. 2018 Aquaculture	aquaculture	cause	I	Freshwater
385	Ayer et al. 2022 Ichthyol. Res.	wild	cause	I	Freshwater
390	Machado et al. 2005 Parasitol. Res.	wild	cause	I	Freshwater
393	Arnott et al. 2000 Proc. B	experiment	NA	NA	Freshwater
396	de Albuquerque et al. 2017 Acta Amazonica	wild	cause	I	Freshwater
405	Galvan-Borja 2010 Vet. Parasitol.	wild	cause	I	Marine
413	Barcala et al. 2018 Parasitol. Res.	wild	no discussion	IV	Marine
422	Martins et al. 2017 Acta Amazonica	aquaculture	cause	I	Freshwater
424	Zhou et al. 2017 Parasitology	experiment	NA	NA	Freshwater
428	Eybe et al. 2015 Aquatic Conserv.: Mar. Freshw. Ecosyst.	experiment	NA	NA	Freshwater
429	Fjelldal et al. 2019 Conserv. Physiol.	experiment	NA	NA	Marine
439	Kesler et al. 2009 Boreal Environ. Res.	wild	cause	I	Freshwater
445	Bottari et al. 2016 Cah. Biol. Mar.	wild	cause	I	Marine
446	Lacerda et al. 2012 J. Parasitol.	wild	cause	I	Freshwater
451	Heins 2012 Biol. J. Linn. Soc.	wild	cause	I	Freshwater
454	Zargar et al. 2012 Parasitol. Res.	wild	both	III	Freshwater
455	Carter et al. 2005 Reproduction Res.	wild	cause	I	Freshwater
456	Celik & Aydin 2006 Fish Physiol. Biochem.	wild	cause	I	Marine
461	Kangur et al. 2010 J. Appl. Ichthyol.	wild	cause	I	Freshwater
466	Treasurer et al. 2006 Aquaculture	experiment	NA	NA	Freshwater
470	Szalai et al. 1991 Trans. Am. Fish. Soc.	wild	cause	I	Freshwater
482	Forrester & Finley 2022 Zool. Stud.	wild	cause	I	Marine
483	Montero et al. 2004 Aquaculture	aquaculture	cause	I	Marine
493	Fjelldal et al. 2020 Conserv. Physiol.	experiment	NA	NA	Marine
495	Deaton 2009 Behav. Proc.	experiment	NA	NA	Freshwater
499	Kalogianni et al. 2017 Parasitol. Res.	wild	cause	I	Freshwater
503	Junker et al. 1998 Onderstepoort J. Vet. Research	wild	cause	I	Freshwater
504	Santos et al. 2017 Sci. Marina	wild	no discussion	IV	Marine
509	Barber 2002 J. Fish Biol.	experiment	NA	NA	Marine
516	Sitja-Bobadilla & Alvarez-Pellitero 2009 Folia Parasitologica	experiment	NA	NA	Marine
520	Olivero-Verbel et al. 2006 Vet. Parasitol.	wild	cause	I	Freshwater
526	Roca-Gerones et al. 2020 Int. J. Food Microbiol.	wild	no discussion	IV	Marine
539	Harmon et al. 2015 J. Fish Biol.	wild	cause	I	Freshwater
540	Tierney et al. 1996 J. Fish Biol.	wild	cause	I	Freshwater
547	Silva et al. 2017 Acta Parasitologica	wild	consequence	II	Marine
558	Seppala et al. 2007 J. Fish Biol.	wild	cause	I	Freshwater
569	Rushbrook & Barber 2006 J. Fish Biol.	wild	cause	I	Freshwater
570	Dorucu et al. 2002 Turkish J. Vet. Anim. Sci.	wild	no discussion	IV	Freshwater
573	Frantz et al. 2018 Ecol. Evol.	wild	cause	I	Freshwater
577	Ondrackova et al. 2019 Hydrobiologia	wild	cause	I	Freshwater
582	Tavares-Dias et al. 2017 Acta Amazonica	wild	cause	I	Freshwater
584	Morozinska-Gogol 2015 Oceanologia	wild	cause	I	Freshwater
587	Santos & Tavares-Dias 2017 Braz. J. Vet. Parasitol.	wild	cause	I	Freshwater
590	Tavares-Dias et al. 2018 Bol. Inst. Pesca.	wild	cause	I	Freshwater
593	Bean & Bonner 2009 J. Freshw. Ecol.	wild	cause	I	Freshwater
601	Strait et al. 2019 Comp. Parasitol.	wild	cause	I	Freshwater
603	Karlsbakk 2001 Acta Parasitol.	wild	cause	I	Marine
605	Rodriguez-Santiago & Rosales-Casian 2011 Helgol Mar. Res.	wild	cause	I	Marine
611	Meadows & Meadows 2003 Rev. Biol. Trop.	wild	cause	I	Marine
612	Burbank et al. 2022 Can. J. Zool.	wild	cause	I	Freshwater
615	Dolezel & Crompton 2000 Helminthologica	wild	cause	I	Freshwater
616	Aguirre-Fey et al. 2015 Aquaculture	aquaculture	cause	I	Freshwater
619	Tavares-Dias & Oliveira 2017 Parasitol. Res.	wild	cause	I	Freshwater
620	Ventura et al. 2018 Estuarine, Coastal Shelf Sci.	wild	cause	I	Marine
622	Stephenson et al. 2015 Biol. Lett.	experiment	NA	NA	Freshwater
623	Wright et al. 2001 Afr. Zool.	wild	cause	I	Marine
628	Boone & Quinlan 2019 Hydrobiologia	wild	cause	I	Freshwater
629	Lacerda et al. 2013 Parasitol. Res.	wild	cause	I	Freshwater
630	Vidal-Martinez et al. 2003 J. Helminthol.	wild	cause	I	Marine
634	Cardoso et al. 2017 Acta. Amazonica	wild	cause	I	Freshwater
635	Roche et al. 2010 Int. J. Parasitol.	wild	cause	I	Freshwater
638	Rouis et al. 2016 Acta Parasitol.	wild	cause	I	Freshwater
643	Gerard et al. 2022 Aquat. Living Recour.	wild	cause	I	Marine
649	Ondrackova et al. 2012 J. Appl. Ichthyol.	wild	cause	I	Freshwater
666	Britton et al. 2011 PlosOne	wild	cause	I	Freshwater
668	Mancini et al. 2008 Rev. Bras. Parasitol. Vet.	wild	cause	I	Freshwater
670	Granroth-Wilding & Candolin 2022 J. Fish Biol.	wild	cause	I	Freshwater
682	Bakenhaster et al. 2006 J. Crust. Biol.	wild	cause	I	Marine
683	Sala-Bozano et al. 2012 Biol. J. Linn. Soc.	wild	cause	I	Marine
689	Benejam et al. 2009 Biol. Invasions	wild	cause	I	Freshwater
701	Rubio-Godoy & Tinsley 2008 Aquaculture	aquaculture	cause	I	Freshwater
704	Aeby 2002 Behav. Ecol. Sociobiol.	wild	cause	I	Marine
714	Molbert et al. 2020 Environ. Biol. Sci. Tech.	wild	cause	I	Freshwater
716	de Carvalho et al. 2019 Ciência Rural Santa Maria	wild	cause	I	Freshwater
728	Katahira et al. 2021 Aquaculture	experiment	NA	NA	Freshwater
729	Akkus & Gucu 2021 Turkish J. Zool.	wild	cause	I	Marine
730	Warshafsky et al. 2020 J. Fish Dis.	wild	cause	I	Marine
743	Giesen et al. 2013 Folia Parasitologica	wild	cause	I	Freshwater
745	Macnab et al. 2009 J. Fish Biol.	experiment	NA	NA	Freshwater
750	Esmaeili et al. 2021 Hydrobiologia	wild	cause	I	Marine
751	Hua et al. 2017 J. Crust. Biol.	wild	cause	I	Freshwater
763	Ritter et al. 2017 Experiment. Parasitol.	experiment	NA	NA	Freshwater
775	Rahn et al. 2018 Biol. J. Linn. Soc.	experiment	NA	NA	Freshwater
777	Pierce et al. 2018 Fish. Res.	wild	no discussion	IV	Marine
790	Fu et al. 2022 PlosOne	wild	cause	I	Freshwater
791	Mouritsen et al. 2010 Acta Parasitol.	wild	cause	I	Marine
793	Wisenden et al. 2012 J. Parasitol.	wild	cause	I	Freshwater
796	Retief et al. 2007 Physics and Chemistry of the Earth	wild	cause	I	Freshwater
